# Supplementary material for: Chelerythrine-Mediated Growth Inhibition and Resistance Mechanism in Bacillus tropicus
Source: Microorganisms. 2025 Nov 29;13(12):2731. doi: 10.3390/microorganisms13122731 (PMC12735741; doi:10.3390/microorganisms13122731)
Supplement: Supplementary file 1 [file microorganisms-13-02731-s001.zip]

Archive with 1 entries (1 files):
- microorganisms-3976708-supplementary.pdf
